# Supplementary material for: Glycosaminoglycans influence regional mechanics in young but not old Achilles tendons
Source: J Physiol. 2025 Aug 25;603(23):7589–601. doi: 10.1113/JP286609 (PMC12666500; doi:10.1113/JP286609)
Supplement: Supplementary file 2 — Supplementary Tables [file TJP-603-7589-s001.xlsx]

## Sheet: Sheet1
	Experimental question	Finding/ conclusion	Experimental location/variable	Mean value 1	Standard Deviation 1	n 1	Mean value 2	Standard Deviation 2	n 2	n	Exact P value	Figure/table	Units	Data comparisons	Statistical test	Any other experimental factors	Comments
Histology	Normalized Positive Stain Fraction (Midsubstance)	Positive GAG staining decreases with treatment	Treatment							18	0.0012	Fig. 1A,B	NA	Control vs cABC treated	2-way ANOVA w/ repeated measures		NA
		Positive GAG content does not change with age	Age							18	0.2109	Fig. 1A,B	NA	P150 vs P300 vs P570	2-way ANOVA w/ repeated measures		NA
		Positive GAG staining with treatment does not depend on age	Treatment x Age							18	0.6102	Fig. 1A,B	NA		2-way ANOVA w/ repeated measures		NA
	Normalized Positive Stain Fraction (Insertion)	Positive GAG staining decreases with treatment	Treatment							18	<0.0001	Fig. 1C,D	NA	Control vs cABC treated	2-way ANOVA w/ repeated measures		NA
		Positive GAG content does not change with age	Age							18	0.1327	Fig. 1C,D	NA	P150 vs P300 vs P570	2-way ANOVA w/ repeated measures		NA
		Positive GAG staining with treatment does not depend on age	Treatment x Age							18	0.2029	Fig. 1C,D	NA		2-way ANOVA w/ repeated measures		NA
Biochemistry	Normalized GAG Content (DMMB)	GAG content decreases with treamtent	Treatment							24	<0.0001	Fig. 1C	NA	Control vs cABC treated	2-way ANOVA w/ repeated measures		NA
		GAG content is lower in treatment group at P150	Treatment	1	0.0318229	4	0.343194	0.0174847	4	8	<0.0001	Fig. 1C	NA	Control vs cABC treated (P150)	Bonferonni post-hoc test	Contralateral limb receiving treatment	NA
		GAG content is lower in treatment group at P300	Treatment	1	0.265821	4	0.376926	0.0156917	4	8	<0.0001	Fig. 1C	NA	Control vs cABC treated (P300)	Bonferonni post-hoc test	Contralateral limb receiving treatment	NA
		GAG content is lower in treatment group at P570	Treatment	1	0.111488	4	0.377104	0.0682946	4	8	<0.0001	Fig. 1C	NA	Control vs cABC treated (P570)	Bonferonni post-hoc test	Contralateral limb receiving treatment	NA
	Normalized Collagen Content (OHP)	OHP content does not change with treatment	Treatment							24	0.8083	Fig. 1D	NA	Control vs cABC treated	2-way ANOVA		2 outliers
		OHP content does not change with treatment at P150	Treatment	1	0.0476554	4	1.00976	0.0230824	4	8	>0.999	Fig. 1D	NA	Control vs cABC treated (P150)	Bonferonni post-hoc test		2 outliers
		OHP content does not change with treatment at P300	Treatment	1	0.172784	5	1.0774	0.203034	4	9	>0.999	Fig. 1D	NA	Control vs cABC treated (P300)	Bonferonni post-hoc test		NA
		OHP content does not change with treatment at P570	Treatment	1	0.155179	4	0.95258	0.0779219	4	8	>0.999	Fig. 1D	NA	Control vs cABC treated (P570)	Bonferonni post-hoc test		NA
	GAG Content (DMMB)	GAG content decreases with treamtent	Treatment							24	<0.0001	Fig. S3A	ug/mg	Control vs cABC treated	2-way ANOVA w/ repeated measures		NA
		GAG content decreases with age	Age								0.008	Fig. S3A	ug/mg	P150 vs P300 vs P570	2-way ANOVA w/ repeated measures		NA
		Effect of treatment on GAG content depends on age	Treatement x Age								0.0151	Fig. S3A	ug/mg		2-way ANOVA w/ repeated measures		NA
		GAG content is lower in treatment group at P150	Treatment	3.31153	0.105382	4	1.1365	0.0579009	4	8	<0.0001	Fig. S3A	ug/mg	Control vs cABC treated (P150)	Bonferonni post-hoc test	Contralateral limb receiving treatment	NA
		GAG content is lower in treatment group at P300	Treatment	2.40341	0.638874	4	0.905906	0.0377133	4	8	<0.0001	Fig. S3A	ug/mg	Control vs cABC treated (P300)	Bonferonni post-hoc test	Contralateral limb receiving treatment	NA
		GAG content is lower in treatment group at P570	Treatment	1.94941	0.217335	4	0.735129	0.133134	4	8	0.0001	Fig. S3A	ug/mg	Control vs cABC treated (P300)	Bonferonni post-hoc test	Contralateral limb receiving treatment	NA
		GAG content is lower in P300 tendons as compared to P150 tendons	Age	3.31153	0.105382	4	2.40341	0.638874	4	8	0.0008	Fig. S3A	ug/mg	Control P150 vs P300	Bonferonni post-hoc test		NA
		GAG content is lower in P570 tendons as compared to P150 tendons	Age	3.31153	0.105382	4	1.94941	0.217335	4	8	<0.0001	Fig. S3A	ug/mg	Control P150 vs P570	Bonferonni post-hoc test		NA
		No change in GAG content between P300 and P570 tendons	Age	2.40341	0.638874	4	1.94941	0.217335	4	8	0.1118	Fig. S3A	ug/mg	Control P300 vs P570	Bonferonni post-hoc test		NA
	Collagen Content (OHP)	OHP content does not change with treatment	Treatment							25	0.7324	Fig. S3B	ug/ug	Control vs cABC treated	2-way ANOVA		2 outliers
		OHP content decreases with age	Age								<0.0001	Fig. S3B	ug/ug	P150 vs P300 vs P570	2-way ANOVA		2 outliers
		Effect of treatment on OHP content does not depend on age	Treatement x Age								0.6597	Fig. S3B	ug/ug		2-way ANOVA		2 outliers
		There is no change in OHP content between P150 and P300 tendons	Age	1.02996	0.00707128	4	0.917935	0.048369	4	8	0.163	Fig. S3B	ug/ug	Control P150 vs P300	Bonferonni post-hoc test		2 outliers
		OHP content is lower in P570 tendons as compared to P150 tendons	Age	1.02996	0.00707128	5	0.649676	0.0223137	4	9	<0.0001	Fig. S3B	ug/ug	Control P150 vs P570	Bonferonni post-hoc test		2 outliers
		OHP content is lower in P570 tendons as compared to P300 tendons	Age	0.917935	0.048369	4	0.649676	0.0223137	4	8	0.0003	Fig. S3B	ug/ug	Control P300 vs P570	Bonferonni post-hoc test		NA
Biomechanics	Cross-sectional area (Insertion)	Insertion CSA does not change with treatment	Treatment							123	0.6596	Fig. 2A	mm2	Control vs cABC treated	2-way ANOVA		2 outliers
		Insertion CSA increases with age	Age								0.0147	Fig. 2A	mm2	P150 vs P300 vs P570	2-way ANOVA		2 outliers
		Effect of treatment on insertion CSA does not depend on age	Treatement x Age								0.7471	Fig. 2A	mm2		2-way ANOVA		2 outliers
		Insertion CSA is higher in P300 tendons than in P150 tendons	Age	0.231964	0.0276256	41	0.249108	0.032878	42	83	0.025	Fig. 2A	mm2	P150 vs P300	Bonferonni post-hoc test		1 outlier
		No change in insertion CSA between P150 and P570 tendons	Age	0.231964	0.0276256	41	0.247754	0.0266226	40	81	0.0512	Fig. 2A	mm2	P150 vs P570	Bonferonni post-hoc test		2 outliers
		No change in insertion CSA between P300 and P570 tendons	Age	0.249108	0.032878	42	0.247754	0.0266226	40	82	>0.9999	Fig. 2A	mm2	P300 vs P570	Bonferonni post-hoc test		1 outlier
	Cross-sectional area (Midsubstance)	Midsubstance CSA does not change with treatment	Treatment							122	0.7147	Fig. 2B	mm2	Control vs cABC treated	2-way ANOVA		3 outliers
		Midsubstance CSA increased with age	Age								<0.0001	Fig. 2B	mm2	P150 vs P300 vs P570	2-way ANOVA		3 outliers
		Effect of treatment on midsubstance CSA does not depend on age	Treatement x Age								0.5985	Fig. 2B	mm2		2-way ANOVA		3 outliers
		Midsubstance CSA is higher in P300 tendons than in P150 tendons	Age	0.218518	0.0247413	42	0.239721	0.02738	42	84	0.0005	Fig. 2B	mm2	P150 vs P300	Bonferonni post-hoc test		NA
		Midsubstance CSA is higher in P570 tendons than in P150 tendons	Age	0.218518	0.0247413	42	0.249612	0.0227522	38	80	<0.0001	Fig. 2B	mm2	P150 vs P570	Bonferonni post-hoc test		3 outliers
		No change in midsubstance CSA between P300 and P570 tendons	Age	0.239721	0.02738	42	0.249612	0.0227522	38	80	>0.9999	Fig. 2B	mm2	P300 vs P570	Bonferonni post-hoc test		3 outliers
	Cross-sectional area (Whole tendon)	CSA does not change between insertion and midsubstance	Region							128	0.1923	Fig. S1A	mm2	Insertion vs Midsubstance	2-way ANOVA w/ repeated measures		NA
		Insertion and midsubstance CSA increase with age	Age								0.0033	Fig. S1A	mm2	P150 vs P300 vs P570	2-way ANOVA w/ repeated measures		NA
		Effect of treatment on CSA does not depend on age	Region x Age								0.446	Fig. S1A	mm2		2-way ANOVA w/ repeated measures		NA
		Insertion and midsubstance CSA is higher in P300 tendons than in P150 tendons	Age	0.228248	0.0241842	44	0.251076	0.0290697	44	88	0.066	Fig. S1A	mm2	P150 vs P300	Bonferonni post-hoc test		NA
		Insertion and midsubstance CSA is higher in P570 tendons than in P150 tendons	Age	0.228248	0.0241842	44	0.264891	0.0260316	40	84	0.003	Fig. S1A	mm2	P150 vs P570	Bonferonni post-hoc test		NA
		No change in insertion and midsubstance CSA between P300 and P570 tendons	Age	0.251076	0.0290697	44	0.264891	0.0260316	40	84	0.8111	Fig. S1A	mm2	P300 vs P570	Bonferonni post-hoc test		NA
	Stiffness	Stiffness does not change with treatment	Treatment							117	0.0952	Fig. 2C	N/mm	Control vs cABC treated	2-way ANOVA		1 excluded due to slippage, 4 outliers
		Stiffness does not change with age	Age								0.2401	Fig. 2C	N/mm	P150 vs P300 vs P570	2-way ANOVA
		Effect of treatment on stiffness does not depend on age	Treatment x Age								0.6366	Fig. 2C	N/mm		2-way ANOVA
	Elastic modulus	Grip elastic modulus does not change with treatment	Treatment							120	0.6298	Fig. 2D	MPa	Control vs cABC treated	2-way ANOVA		1 excluded due to slippage, 1 outlier
		Grip elastic modulus does not change with age	Age								0.1272	Fig. 2D	MPa	P150 vs P300 vs P570	2-way ANOVA
		Effect of treatment on grip elastic modulus does not depend on age	Treatment x Age								0.9157	Fig. 2D	MPa		2-way ANOVA
	Elastic modulus (Insertion)	Insertion elastic modulus does not change with treatment	Treatment							116	0.1716	Fig. 2E	MPa	Control vs cABC treated	2-way ANOVA		1 excluded due to slippage, 5 outliers
		Insertion elastic modulus does not change with age	Age								0.1156	Fig. 2E	MPa	P150 vs P300 vs P570	2-way ANOVA
		Effect of treatment on insertion elastic modulus depends on age	Treatement x Age								0.0495	Fig. 2E	MPa		2-way ANOVA
		Insertion elastic modulus is higher in treatment group in P150 tendons	Treatment	238.899	66.0552	19	389.272	185.023	19	38	0.0209	Fig. 2E	MPa	Control vs cABC treated (P150)	Bonferonni post-hoc test	P150 mice	1 excluded due to slippage, 2 outliers
		No change in insertion elastic modulus between control and treatment	Treatment	365.902	178.525	20	439.01	289.362	20	40	0.2448	Fig. 2E	MPa	Control vs cABC treated (P300)	Bonferonni post-hoc test	P300 mice	NA
		No change in insertion elastic modulus between control and treatment	Treatment	423.187	217.785	20	351.395	172.726	18	38	0.2661	Fig. 2E	MPa	Control vs cABC treated (P300)	Bonferonni post-hoc test	P570 mice	3 outliers
		No chang in insertion elastic moduluse between P150 and P300 control	Age	238.899	66.0552	19	365.902	178.525	20	39	0.1422	Fig. 2E	MPa	Control P150 vs P300	Bonferonni post-hoc test		1 excluded due to slippage, 2 outliers
		Insertion elastic modulus is higher in P570 control than P150 control	Age	238.899	66.0552	19	423.187	217.785	20	39	0.0131	Fig. 2E	MPa	Control P150 vs P570	Bonferonni post-hoc test		1 excluded due to slippage, 5 outliers
		No change in insertion elastic modulus between P300 and P570 control	Age	365.902	178.525	20	423.187	217.785	20	40	>0.9999	Fig. 2E	MPa	Control P300 vs P570	Bonferonni post-hoc test		3 outliers
	Elastic modulus (Midsubstance)	Midsubstance elastic modulus does not change with treatment	Treatment							120	0.5904	Fig. 2F	MPa	Control vs cABC treated	2-way ANOVA		1 excluded due to slippage, 6 outliers
		Midsubstance elastic modulus does not change with age	Age								0.3261	Fig. 2F	MPa	P150 vs P300 vs P570	2-way ANOVA
		Effect of treatment on midsubstance elastic modulus does not depend on age	Treatment x Age								0.8594	Fig. 2F	MPa		2-way ANOVA
	Elastic modulus (Regional comparison)	Elastic modulus is lower in the insertion than in the midsubstance	Region							116	<0.0001	Fig. S1B	MPa	Insertion vs Midsubstance	2-way ANOVA w/ repeated measures		1 excluded due to slippage, 4 outliers
		Elastic modulus does not change with age	Age								0.3652	Fig. S1B	MPa	P150 vs P300 vs P570	2-way ANOVA w/ repeated measures
		Effect of age on elastic modulus is not dependent on region	Region x Age								0.1107	Fig. S1B	MPa		2-way ANOVA w/ repeated measures
		Elastic modulus is higher In the insertion than in the midsubstance in P150 tendons	Region	243.292	65.0524	18	1200.96	274.468	18	36	<0.0001	Fig. S1B	MPa	P150 Insertion vs Midsubstance	Bonferonni post-hoc test	P150 mice	NA
		Elastic modulus is higher In the insertion than in the midsubstance in P300 tendons	Region	365.902	178.525	20	1254.74	418.842	20	40	<0.0001	Fig. S1B	MPa	P300 Insertion vs Midsubstance	Bonferonni post-hoc test	P300 mice	NA
		Elastic modulus is higher In the insertion than in the midsubstance in P570 tendons	Region	423.187	217.785	20	1084.07	430.603	20	40	<0.0001	Fig. S1B	MPa	P570 Insertion vs Midsubstance	Bonferonni post-hoc test	P570 mice	NA
	Relaxation (1.5% strain)	Relaxation at 1.5% strain does not change with treatment	Treatment							118	0.4878	Fig. 3A	%	Control vs cABC treated	2-way ANOVA		1 excluded due to slippage, 3 outliers
		Relaxation at 1.5% strain does not change with age	Age								0.6971	Fig. 3A	%	P150 vs P300 vs P570	2-way ANOVA
		Effect of treatment on relaxation at 1.5% strain does not depend on age	Treatment x Age								0.3133	Fig. 3A	%		2-way ANOVA
	Relaxation (3% strain)	Relaxation at 3% strain does not change with treatment	Treatment							120	0.8883	Fig. 3B	%	Control vs cABC treated	2-way ANOVA		1 excluded due to slippage, 1 outlier
		Relaxationat 3% strain does not change with age	Age								0.9481	Fig. 3B	%	P150 vs P300 vs P570	2-way ANOVA
		Effect of treatment on relaxation at 3% strain does not depend on age	Treatment x Age								0.4294	Fig. 3B	%		2-way ANOVA
	Dynamic modulus (1 Hz, 1.5% strain)	1 Hz Dynamic modulus at 1.5% strain does not change with treatment	Treatment							121	0.9507	Fig. 3C	MPa	Insertion vs Midsubstance	2-way ANOVA		1 excluded due to slippage
		1 Hz Dynamic modulus at 1.5% strain decreases with age	Age								0.0005	Fig. 3C	MPa	P150 vs P300 vs P570	2-way ANOVA
		Effect of treatment on 1 Hz dynamic modulus at 1.5% strain does not depend on age	Treatment x Age								0.1839	Fig. 3C	MPa		2-way ANOVA
		1 Hz Dynamic modulus at 1.5% strain is lower in P300 tendons than in P150 tendons	Age	172.236	41.8847	40	135.951	36.9414	40	80	0.0003	Fig. 3C	MPa	P150 vs P300	Bonferonni post-hoc test		1 excluded due to slippage
		1 Hz Dynamic modulus at 1.5% strain is lower in P570 tendons than in P150 tendons	Age	172.236	41.8847	40	149.803	42.616	41	81	0.0399	Fig. 3C	MPa	P150 vs P570	Bonferonni post-hoc test		1 excluded due to slippage
		There is no change in 1 Hz dynamic modulus at 1.5% strain between P300 and P570 tendons	Age	135.951	36.9414	40	149.803	42.616	41	81	0.3969	Fig. 3C	MPa	P300 vs P570	Bonferonni post-hoc test		NA
	Dynamic modulus (1 Hz, 3% strain)	1 Hz Dynamic modulus at 3% strain does not change with treatment	Treatment							121	0.9294	Fig. 3D	MPa	Insertion vs Midsubstance	2-way ANOVA		1 excluded due to slippage
		1 Hz Dynamic modulus at 3% strain decreases with age	Age								0.0008	Fig. 3D	MPa	P150 vs P300 vs P570	2-way ANOVA
		Effect of treatment on 1 Hz dynamic modulus at 3% strain does not depend on age	Treatment x Age								0.8959	Fig. 3D	MPa		2-way ANOVA
		1 Hz Dynamic modulus at 3% strain is lower in P300 tendons than in P150 tendons	Age	319.391	62.3686	40	264.345	62.7298	40	80	0.0009	Fig. 3D	MPa	P150 vs P300	Bonferonni post-hoc test		1 excluded due to slippage
		1 Hz Dynamic modulus at 3% strain is lower in P570 tendons than in P150 tendons	Age	319.391	62.3686	40	278.85	69.4715	41	81	0.0191	Fig. 3D	MPa	P150 vs P570	Bonferonni post-hoc test		1 excluded due to slippage
		There is no change in 1 Hz dynamic modulus at 3% strain between P300 and P570 tendons	Age	264.345	62.7298	40	278.85	69.4715	41	81	0.9771	Fig. 3D	MPa	P300 vs P570	Bonferonni post-hoc test		NA
	Dynamic modulus (0.1 Hz, 1.5% strain)	0.1 Hz Dynamic modulus at 1.5% strain does not change with treatment	Treatment							121	0.9285	Fig. S3A	MPa	Insertion vs Midsubstance	2-way ANOVA		1 excluded due to slippage
		0.1 Hz Dynamic modulus at 1.5% strain decreases with age	Age								0.0002	Fig. S3A	MPa	P150 vs P300 vs P570	2-way ANOVA
		Effect of treatment on 0.1 Hz dynamic modulus at 1.5% strain does not depend on age	Treatment x Age								0.4427	Fig. S3A	MPa		2-way ANOVA
		0.1 Hz Dynamic modulus at 1.5% strain is lower in P300 tendons than in P150 tendons	Age	165.281	41.6567	40	128.719	35.4208	40	80	0.0003	Fig. S3A	MPa	P150 vs P300	Bonferonni post-hoc test		1 excluded due to slippage
		0.1 Hz Dynamic modulus at 1.5% strain is lower in P570 tendons than in P150 tendons	Age	165.281	41.6567	40	140.467	39.2449	41	81	0.0146	Fig. S3A	MPa	P150 vs P570	Bonferonni post-hoc test		1 excluded due to slippage
		There is no change in 0.1 Hz dynamic modulus at 1.5% strain between P300 and P570 tendons	Age	128.719	35.4208	40	140.467	39.2449	41	81	0.5519	Fig. S3A	MPa	P300 vs P570	Bonferonni post-hoc test		NA
	Dynamic modulus (0.1 Hz, 3% strain)	0.1 Hz Dynamic modulus at 3% strain does not change with treatment	Treatment							121	0.9154	Fig. S3B	MPa	Insertion vs Midsubstance	2-way ANOVA		1 excluded due to slippage
		0.1 Hz Dynamic modulus at 3% strain decreases with age	Age								0.0006	Fig. S3B	MPa	P150 vs P300 vs P570	2-way ANOVA
		Effect of treatment on 0.1 Hz dynamic modulus at 3% strain does not depend on age	Treatment x Age								0.9239	Fig. S3B	MPa		2-way ANOVA
		0.1 Hz Dynamic modulus at 3% strain is lower in P300 tendons than in P150 tendons	Age	307.571	60.6043	40	253.197	60.9103	40	80	0.0007	Fig. S3B	MPa	P150 vs P300	Bonferonni post-hoc test		1 excluded due to slippage
		0.1 Hz Dynamic modulus at 3% strain is lower in P570 tendons than in P150 tendons	Age	307.571	60.6043	40	266.976	67.6477	41	81	0.0151	Fig. S3B	MPa	P150 vs P570	Bonferonni post-hoc test		1 excluded due to slippage
		There is no change in 0.1 Hz dynamic modulus at 3% strain between P300 and P570 tendons	Age	253.197	60.9103	40	266.976	67.6477	41	81	>0.9999	Fig. S3B	MPa	P300 vs P570	Bonferonni post-hoc test		NA
	Dynamic modulus (5 Hz, 1.5% strain)	5 Hz Dynamic modulus at 1.5% strain does not change with treatment	Treatment							121	0.9905	Fig. S3C	MPa	Insertion vs Midsubstance	2-way ANOVA		1 excluded due to slippage
		5 Hz Dynamic modulus at 1.5% strain decreases with age	Age								0.0004	Fig. S3C	MPa	P150 vs P300 vs P570	2-way ANOVA
		Effect of treatment on 5 Hz dynamic modulus at 1.5% strain does not depend on age	Treatment x Age								0.3769	Fig. S3C	MPa		2-way ANOVA
		5 Hz Dynamic modulus at 1.5% strain is lower in P300 tendons than in P150 tendons	Age	178.616	44.5916	40	140.715	38.3431	40	80	0.0003	Fig. S3C	MPa	P150 vs P300	Bonferonni post-hoc test		1 excluded due to slippage
		5 Hz Dynamic modulus at 1.5% strain is lower in P570 tendons than in P150 tendons	Age	178.616	44.5916	40	154.054	42.0561	41	81	0.0273	Fig. S3C	MPa	P150 vs P570	Bonferonni post-hoc test		1 excluded due to slippage
		There is no change in 5 Hz dynamic modulus at 1.5% strain between P300 and P570 tendons	Age	154.054	42.0561	40	154.054	42.0561	41	81	0.4807	Fig. S3C	MPa	P300 vs P570	Bonferonni post-hoc test		NA
	Dynamic modulus (5 Hz, 3% strain)	5 Hz Dynamic modulus at 3% strain does not change with treatment	Treatment							121	0.8731	Fig. S3D	MPa	Insertion vs Midsubstance	2-way ANOVA		1 excluded due to slippage
		5 Hz Dynamic modulus at 3% strain decreases with age	Age								0.0008	Fig. S3D	MPa	P150 vs P300 vs P570	2-way ANOVA
		Effect of treatment on 5 Hz dynamic modulus at 3% strain does not depend on age	Treatment x Age								0.7165	Fig. S3D	MPa		2-way ANOVA
		5 Hz Dynamic modulus at 3% strain is lower in P300 tendons than in P150 tendons	Age	328.427	63.7228	40	272.329	64.3256	40	80	0.001	Fig. S3D	MPa	P150 vs P300	Bonferonni post-hoc test		1 excluded due to slippage
		5 Hz Dynamic modulus at 3% strain is lower in P570 tendons than in P150 tendons	Age	328.427	63.7228	40	283.593	73.3898	41	81	0.0106	Fig. S3D	MPa	P150 vs P570	Bonferonni post-hoc test		1 excluded due to slippage
		There is no change in 5 Hz dynamic modulus at 3% strain between P300 and P570 tendons	Age	272.329	64.3256	40	283.593	73.3898	41	81	>0.9999	Fig. S3D	MPa	P300 vs P570	Bonferonni post-hoc test		NA
	Dynamic modulus (10 Hz, 1.5% strain)	10 Hz Dynamic modulus at 1.5% strain does not change with treatment	Treatment							121	0.9193	Fig. S3E	MPa	Insertion vs Midsubstance	2-way ANOVA		1 excluded due to slippage
		10 Hz Dynamic modulus at 1.5% strain decreases with age	Age								0.0004	Fig. S3E	MPa	P150 vs P300 vs P570	2-way ANOVA
		Effect of treatment on 10 Hz dynamic modulus at 1.5% strain does not depend on age	Treatment x Age								0.4177	Fig. S3E	MPa		2-way ANOVA
		10 Hz Dynamic modulus at 1.5% strain is lower in P300 tendons than in P150 tendons	Age	177.427	44.5135	40	139.503	38.616	40	80	0.0003	Fig. S3E	MPa	P150 vs P300	Bonferonni post-hoc test		1 excluded due to slippage
		10 Hz Dynamic modulus at 1.5% strain is lower in P570 tendons than in P150 tendons	Age	177.427	44.5135	40	153.133	42.4181	41	81	0.0308	Fig. S3E	MPa	P150 vs P570	Bonferonni post-hoc test		1 excluded due to slippage
		There is no change in 10 Hz dynamic modulus at 1.5% strain between P300 and P570 tendons	Age	139.503	38.616	40	153.133	42.4181	41	81	0.4589	Fig. S3E	MPa	P300 vs P570	Bonferonni post-hoc test		NA
	Dynamic modulus (10 Hz, 3% strain)	10 Hz Dynamic modulus at 3% strain does not change with treatment	Treatment							121	0.9274	Fig. S3F	MPa	Insertion vs Midsubstance	2-way ANOVA		1 excluded due to slippage
		10 Hz Dynamic modulus at 3% strain decreases with age	Age								0.001	Fig. S3F	MPa	P150 vs P300 vs P570	2-way ANOVA
		Effect of treatment on 10 Hz dynamic modulus at 3% strain does not depend on age	Treatment x Age								0.8788	Fig. S3F	MPa		2-way ANOVA
		10 Hz Dynamic modulus at 3% strain is lower in P300 tendons than in P150 tendons	Age	329.097	64.3208	40	272.557	65.0341	40	80	0.0009	Fig. S3F	MPa	P150 vs P300	Bonferonni post-hoc test		1 excluded due to slippage
		10 Hz Dynamic modulus at 3% strain is lower in P570 tendons than in P150 tendons	Age	329.097	64.3208	40	288.644	71.5078	41	81	0.0248	Fig. S3F	MPa	P150 vs P570	Bonferonni post-hoc test		1 excluded due to slippage
		There is no change in 10 Hz dynamic modulus at 3% strain between P300 and P570 tendons	Age	272.557	65.0341	40	288.644	71.5078	41	81	0.8734	Fig. S3F	MPa	P300 vs P570	Bonferonni post-hoc test		NA
	tan δ (1 Hz, 1.5% strain)	1 Hz tan δ at 1.5% strain does not change with treatment	Treatment							119	0.3952	Fig. 3E	MPa	Insertion vs Midsubstance	2-way ANOVA		1 excluded due to slippage, 2 outliers
		1 Hz tan δ at 1.5% strain increases with age	Age								0.0027	Fig. 3E	MPa	P150 vs P300 vs P570	2-way ANOVA
		Effect of treatment on 1 Hz tan δ at 1.5% strain does not depend on age	Treatment x Age								0.7135	Fig. 3E	MPa		2-way ANOVA
		1 Hz tan δ at 1.5% strain is higher in P300 tendons than in P150 tendons	Age	0.0552753	0.00736739	39	0.0620009	0.00983061	40	79	0.0026	Fig. 3E	MPa	P150 vs P300	Bonferonni post-hoc test		1 excluded due to slippage, 1 outlier
		1 Hz tan δ at 1.5% strain is higher in P570 tendons than in P150 tendons	Age	0.0552753	0.00736739	39	0.0601421	0.00872136	40	79	0.0436	Fig. 3E	MPa	P150 vs P570	Bonferonni post-hoc test		1 excluded due to slippage, 2 outliers
		There is no change in 1 Hz tan δ at 1.5% strain between P300 and P570 tendons	Age	0.0620009	0.00983061	40	0.0601421	0.00872136	40	80	>0.9999	Fig. 3E	MPa	P300 vs P570	Bonferonni post-hoc test		1 outlier
	tan δ (1 Hz, 3% strain)	1 Hz tan δ at 3% strain does not change with treatment	Treatment							120	0.3842	Fig. 3F	MPa	Insertion vs Midsubstance	2-way ANOVA		1 excluded due to slippage, 1 outlier
		1 Hz tan δ at 3% strain increases with age	Age								0.0013	Fig. 3F	MPa	P150 vs P300 vs P570	2-way ANOVA
		Effect of treatment on 1 Hz tan δ at 3% strain does not depend on age	Treatment x Age								0.3397	Fig. 3F	MPa		2-way ANOVA
		1 Hz tan δ at 3% strain is higher in P300 tendons than in P150 tendons	Age	0.041525	0.00461766	40	0.0457865	0.00695596	40	80	0.0097	Fig. 3F	MPa	P150 vs P300	Bonferonni post-hoc test		1 excluded due to slippage
		1 Hz tan δ at 3% strain is higher in P570 tendons than in P150 tendons	Age	0.041525	0.00461766	40	0.0463935	0.00712498	40	80	0.0025	Fig. 3F	MPa	P150 vs P570	Bonferonni post-hoc test		1 excluded due to slippage, 1 outlier
		There is no change in 1 Hz tan δ at 3% strain between P300 and P570 tendons	Age	0.0457865	0.00695596	40	0.0463935	0.00712498	40	80	>0.9999	Fig. 3F	MPa	P300 vs P570	Bonferonni post-hoc test		1 outlier
	tan δ (0.1 Hz, 1.5% strain)	0.1 Hz tan δ at 1.5% strain does not change with treatment	Treatment							118	0.1184	Fig. S4A	MPa	Insertion vs Midsubstance	2-way ANOVA		1 excluded due to slippage, 3 outliers
		0.1 Hz tan δ at 1.5% strain increases with age	Age								0.0011	Fig. S4A	MPa	P150 vs P300 vs P570	2-way ANOVA
		Effect of treatment on 0.1 Hz tan δ at 1.5% strain does not depend on age	Treatment x Age								0.7178	Fig. S4A	MPa		2-way ANOVA
		0.1 Hz tan δ at 1.5% strain is higher in P300 tendons than in P150 tendons	Age	0.0553842	0.00665256	38	0.0625782	0.0110038	39	77	0.0047	Fig. S4A	MPa	P150 vs P300	Bonferonni post-hoc test		1 excluded due to slippage, 3 outliers
		0.1 Hz tan δ at 1.5% strain is higher in P570 tendons than in P150 tendons	Age	0.0553842	0.00665256	38	0.0628098	0.0110407	41	79	0.0032	Fig. S4A	MPa	P150 vs P570	Bonferonni post-hoc test		1 excluded due to slippage, 2 outliers
		There is no change in 0.1 Hz tan δ at 1.5% strain between P300 and P570 tendons	Age	0.0625782	0.0110038	39	0.0628098	0.0110407	41	80	>0.9999	Fig. S4A	MPa	P300 vs P570	Bonferonni post-hoc test		1 outlier
	tan δ (0.1 Hz, 3% strain)	0.1 Hz tan δ at 3% strain does not change with treatment	Treatment							119	0.5243	Fig. S4B	MPa	Insertion vs Midsubstance	2-way ANOVA		1 excluded due to slippage, 2 outliers
		0.1 Hz tan δ at 3% strain increases with age	Age								0.0047	Fig. S4B	MPa	P150 vs P300 vs P570	2-way ANOVA
		Effect of treatment on 0.1 Hz tan δ at 3% strain does not depend on age	Treatment x Age								0.051	Fig. S4B	MPa		2-way ANOVA
		There is no change in 0.1 Hz tan δ at 3% strain between P150 and P300 tendons	Age	0.0440262	0.00542979	40	0.0472244	0.00640902	38	78	0.1371	Fig. S4B	MPa	P150 vs P300	Bonferonni post-hoc test		1 excluded due to slippage, 2 outliers
		0.1 Hz tan δ at 3% strain is higher in P570 tendons than in P150 tendons	Age	0.0440262	0.00542979	40	0.049163	0.0086211	41	81	0.0036	Fig. S4B	MPa	P150 vs P570	Bonferonni post-hoc test		1 excluded due to slippage
		There is no change in 0.1 Hz tan δ at 3% strain between P300 and P570 tendons	Age	0.0472244	0.00640902	38	0.049163	0.0086211	41	79	0.6464	Fig. S4B	MPa	P300 vs P570	Bonferonni post-hoc test		2 outliers
	tan δ (5 Hz, 1.5% strain)	5 Hz tan δ at 1.5% strain does not change with treatment	Treatment							117	0.7795	Fig. S4D	MPa	Insertion vs Midsubstance	2-way ANOVA		1 excluded due to slippage, 4 outliers
		5 Hz tan δ at 1.5% strain does not change with age	Age								0.0799	Fig. S4D	MPa	P150 vs P300 vs P570	2-way ANOVA
		Effect of treatment on 5 Hz tan δ at 1.5% strain does not depend on age	Treatment x Age								0.7741	Fig. S4D	MPa		2-way ANOVA
		There is no change in 5 Hz tan δ at 1.5% strain between P150 and P300 tendons	Age	0.0729876	0.00959708	40	0.077501	0.00978725	38	78	0.1345	Fig. S4D	MPa	P150 vs P300	Bonferonni post-hoc test		1 excluded due to slippage, 2 outliers
		There is no change in 5 Hz tan δ at 1.5% strain between P150 and P570 tendons	Age	0.0729876	0.00959708	40	0.0771647	0.00976208	39	79	0.1842	Fig. S4D	MPa	P150 vs P570	Bonferonni post-hoc test		1 excluded due to slippage, 2 outliers
		There is no change in 5 Hz tan δ at 1.5% strain between P300 and P570 tendons	Age	0.077501	0.00978725	38	0.0771647	0.00976208	39	77	>0.9999	Fig. S4D	MPa	P300 vs P570	Bonferonni post-hoc test		4 outliers
	tan δ (5 Hz, 3% strain)	5 Hz tan δ at 3% strain does not change with treatment	Treatment							118	0.786	Fig. S4D	MPa	Insertion vs Midsubstance	2-way ANOVA		1 excluded due to slippage, 3 outliers
		5 Hz tan δ at 3% strain increases with age	Age								0.0027	Fig. S4D	MPa	P150 vs P300 vs P570	2-way ANOVA
		Effect of treatment on 5 Hz tan δ at 3% strain does not depend on age	Treatment x Age								0.0642	Fig. S4D	MPa		2-way ANOVA
		There is no change in 5 Hz tan δ at 3% strain between P150 and P300 tendons	Age	0.0535496	0.00471914	40	0.0567734	0.0056347	37	77	0.1193	Fig. S4D	MPa	P150 vs P300	Bonferonni post-hoc test		1 excluded due to slippage, 3 outliers
		5 Hz tan δ at 3% strain is higher in P570 tendons than in P150 tendons	Age	0.0535496	0.00471914	40	0.0586899	0.00866747	41	81	0.0019	Fig. S4D	MPa	P150 vs P570	Bonferonni post-hoc test		1 excluded due to slippage
		There is no change in 5 Hz tan δ at 3% strain between P300 and P570 tendons	Age	0.0567734	0.0056347	37	0.0586899	0.00866747	41	78	0.5475	Fig. S4D	MPa	P300 vs P570	Bonferonni post-hoc test		3 outliers
	tan δ (10 Hz, 1.5% strain)	10 Hz tan δ at 1.5% strain does not change with treatment	Treatment							115	0.162	Fig. S4E	MPa	Insertion vs Midsubstance	2-way ANOVA		1 excluded due to slippage, 6 outliers
		10 Hz tan δ at 1.5% strain increases with age	Age								0.0427	Fig. S4E	MPa	P150 vs P300 vs P570	2-way ANOVA
		Effect of treatment on 10 Hz tan δ at 1.5% strain does not depend on age	Treatment x Age								0.3241	Fig. S4E	MPa		2-way ANOVA
		10 Hz tan δ at 1.5% strain is higher in P300 tendons than in P150 tendons	Age	0.0851041	0.0121697	38	0.0924827	0.016389	38	76	0.0481	Fig. S4E	MPa	P150 vs P300	Bonferonni post-hoc test		1 excluded due to slippage, 4 outliers
		There is no change in 10 Hz tan δ at 1.5% strain between P150 and P570 tendons	Age	0.0851041	0.0121697	38	0.0906445	0.0104609	39	77	0.2013	Fig. S4E	MPa	P150 vs P570	Bonferonni post-hoc test		1 excluded due to slippage, 4 outliers
		There is no change in 10 Hz tan δ at 1.5% strain between P300 and P570 tendons	Age	0.0924827	0.016389	38	0.0906445	0.0104609	39	77	>0.9999	Fig. S4E	MPa	P300 vs P570	Bonferonni post-hoc test		4 outliers
	tan δ (10 Hz, 3% strain)	10 Hz tan δ at 3% strain does not change with treatment	Treatment							119	0.3061	Fig. S4F	MPa	Insertion vs Midsubstance	2-way ANOVA		1 excluded due to slippage, 2 outliers
		10 Hz tan δ at 3% strain increases with age	Age								0.0107	Fig. S4F	MPa	P150 vs P300 vs P570	2-way ANOVA
		Effect of treatment on 10 Hz tan δ at 3% strain does not depend on age	Treatment x Age								0.789	Fig. S4F	MPa		2-way ANOVA
		10 Hz tan δ at 3% strain is higher in P300 tendons than in P150 tendons	Age	0.0646792	0.00567007	40	0.0692582	0.00809937	40	80	0.0161	Fig. S4F	MPa	P150 vs P300	Bonferonni post-hoc test		1 excluded due to slippage
		10 Hz tan δ at 3% strain is higher in P570 tendons than in P150 tendons	Age	0.0646792	0.00567007	40	0.0686631	0.00751433	39	79	0.0496	Fig. S4F	MPa	P150 vs P570	Bonferonni post-hoc test		1 excluded due to slippage, 2 outliers
		There is no change in 10 Hz tan δ at 3% strain between P300 and P570 tendons	Age	0.0692582	0.00809937	40	0.0686631	0.00751433	39	79	0.5475	Fig. S4F	MPa	P300 vs P570	Bonferonni post-hoc test		2 outliers
	P150 Normalized Variance in Angle of Polarization (Insertion)	No effect of treatment on insertion variance in angle of polarization	Treatment							39	0.2763	Fig. 4A	NA	Control vs cABC treated	2-way ANOVA w/ repeated measures		1 excluded due to slippage, 1 outlier
		Insertion variance in angle of polarization decreases with increasing strain	Strain								<0.0001	Fig. 4A	NA	P150 vs P300 vs P570	2-way ANOVA w/ repeated measures
		Effect of treatment on insertion variance in angle of polarization is not dependent on strain	Treatment x Strain								0.5899	Fig. 4A	NA		2-way ANOVA w/ repeated measures
	P150 Normalized Variance in Angle of Polarization (Midsubstance)	No effect of treatment on midsubstance variance in angle of polarization	Treatment							40	0.5717	Fig. 4A	NA	Control vs cABC treated	2-way ANOVA w/ repeated measures		1 excluded due to slippage
		Midsubstance variance in angle of polarization decreases with increasing strain	Strain								<0.0001	Fig. 4A	NA	P150 vs P300 vs P570	2-way ANOVA w/ repeated measures
		Effect of treatment on midsubstance variance in angle of polarization is not dependent on strain	Treatment x Strain								0.1312	Fig. 4A	NA		2-way ANOVA w/ repeated measures
	P300 Normalized Variance in Angle of Polarization (Insertion)	No effect of treatment on insertion variance in angle of polarization	Treatment							39	0.5282	Fig. 4A	NA	Control vs cABC treated	2-way ANOVA w/ repeated measures		1 outlier
		Insertion variance in angle of polarization decreases with increasing strain	Strain								<0.0001	Fig. 4A	NA	P150 vs P300 vs P570	2-way ANOVA w/ repeated measures
		Effect of treatment on insertion variance in angle of polarization is not dependent on strain	Treatment x Strain								0.5488	Fig. 4A	NA		2-way ANOVA w/ repeated measures
	P300 Normalized Variance in Angle of Polarization (Midsubstance)	No effect of treatment on midsubstance variance in angle of polarization	Treatment							39	0.7718	Fig. 4A	NA	Control vs cABC treated	2-way ANOVA w/ repeated measures		1 outlier
		Midsubstance variance in angle of polarization decreases with increasing strain	Strain								<0.0001	Fig. 4A	NA	P150 vs P300 vs P570	2-way ANOVA w/ repeated measures
		Effect of treatment on midsubstance variance in angle of polarization is not dependent on strain	Treatment x Strain								0.9597	Fig. 4A	NA		2-way ANOVA w/ repeated measures
	P570 Normalized Variance in Angle of Polarization (Insertion)	No effect of treatment on insertion variance in angle of polarization	Treatment							40	0.3204	Fig. 4A	NA	Control vs cABC treated	2-way ANOVA w/ repeated measures		1 outlier
		Insertion variance in angle of polarization decreases with increasing strain	Strain								<0.0001	Fig. 4A	NA	P150 vs P300 vs P570	2-way ANOVA w/ repeated measures
		Effect of treatment on insertion variance in angle of polarization is not dependent on strain	Treatment x Strain								0.1225	Fig. 4A	NA		2-way ANOVA w/ repeated measures
	P570 Normalized Variance in Angle of Polarization (Midsubstance)	No effect of treatment on midsubstance variance in angle of polarization	Treatment							38	0.4508	Fig. 4A	NA	Control vs cABC treated	2-way ANOVA w/ repeated measures		3 outliers
		Midsubstance variance in angle of polarization decreases with increasing strain	Strain								<0.0001	Fig. 4A	NA	P150 vs P300 vs P570	2-way ANOVA w/ repeated measures
		Effect of treatment on midsubstance variance in angle of polarization is not dependent on strain	Treatment x Strain								0.8165	Fig. 4A	NA		2-way ANOVA w/ repeated measures
	Normalized Variance in Angle of Polarization (Insertion)	No effect of age on insertion variance in angle of polarization	Age							60	0.73	Fig.	NA	Control vs cABC treated	2-way ANOVA w/ repeated measures		1 excluded due to slippage
		Insertion variance in angle of polarization decreases with increasing strain	Strain								<0.0001	Fig. 4A	NA	P150 vs P300 vs P570	2-way ANOVA w/ repeated measures
		Effect of age on insertion variance in angle of polarization is not dependent on strain	Age x Strain								0.8388	Fig. 4A	NA		2-way ANOVA w/ repeated measures
	Normalized Variance in Angle of Polarization (Midsubstance)	No effect of age on midsubstance variance in angle of polarization	Age							58	0.1737	Fig. 4A	NA	Control vs cABC treated	2-way ANOVA w/ repeated measures		1 excluded due to slippage, 3 outliers
		Midsubstance variance in angle of polarization decreases with increasing strain	Strain								<0.0001	Fig. 4A	NA	P150 vs P300 vs P570	2-way ANOVA w/ repeated measures
		Effect of age on midsubstance variance in angle of polarization is dependent on strain	Age x Strain								0.0471	Fig. 4A	NA		2-way ANOVA w/ repeated measures
		There is no change in variance of angle of polarization between P150 and P300 tendons at 10% yield strain	Age	0.978453	0.0767451	21	0.969832	0.0889019	20	41	>0.9999	Fig. S4F	NA	P150 vs P300	Bonferonni post-hoc test		1 excluded due to slippage
		There is no change in variance of angle of polarization between P150 and P570 tendons at 10% yield strain	Age	0.978453	0.0767451	21	0.99164	0.0298716	17	38	>0.9999	Fig. S4F	NA	P150 vs P570	Bonferonni post-hoc test		1 excluded due to slippage, 3 outliers
		There is no change in variance of angle of polarization between P300 and P570 tendons at 10% yield strain	Age	0.969832	0.0889019	20	0.99164	0.0298716	17	37	>0.9999	Fig. S4F	NA	P300 vs P570	Bonferonni post-hoc test		3 outliers
		There is no change in variance of angle of polarization between P150 and P300 tendons at 30% yield strain	Age	0.900825	0.147791	21	0.885376	0.172485	20	41	>0.9999	Fig. S4F	NA	P150 vs P300	Bonferonni post-hoc test		1 excluded due to slippage
		There is no change in variance of angle of polarization between P150 and P570 tendons at 30% yield strain	Age	0.900825	0.147791	21	0.964039	0.077092	17	38	0.6382	Fig. S4F	NA	P150 vs P570	Bonferonni post-hoc test		1 excluded due to slippage, 3 outliers
		There is no change in variance of angle of polarization between P300 and P570 tendons at 30% yield strain	Age	0.885376	0.172485	20	0.964039	0.077092	17	37	0.3763	Fig. S4F	NA	P300 vs P570	Bonferonni post-hoc test		3 outliers
		There is no change in variance of angle of polarization between P150 and P300 tendons at 50% yield strain	Age	0.813376	0.174407	21	0.81739	0.201442	20	41	>0.9999	Fig. S4F	NA	P150 vs P300	Bonferonni post-hoc test		1 excluded due to slippage
		There is no change in variance of angle of polarization between P150 and P570 tendons at 50% yield strain	Age	0.813376	0.174407	21	0.910386	0.0965424	17	38	0.169	Fig. S4F	NA	P150 vs P570	Bonferonni post-hoc test		1 excluded due to slippage, 3 outliers
		There is no change in variance of angle of polarization between P300 and P570 tendons at 50% yield strain	Age	0.81739	0.201442	20	0.910386	0.0965424	17	37	0.2108	Fig. S4F	NA	P300 vs P570	Bonferonni post-hoc test		3 outliers
		There is no change in variance of angle of polarization between P150 and P300 tendons at 70% yield strain	Age	0.733547	0.185181	21	0.772741	0.216403	20	41	>0.9999	Fig. S4F	NA	P150 vs P300	Bonferonni post-hoc test		1 excluded due to slippage
		There is no change in variance of angle of polarization between P150 and P570 tendons at 70% yield strain	Age	0.733547	0.185181	21	0.847419	0.107333	17	38	0.0758	Fig. S4F	NA	P150 vs P570	Bonferonni post-hoc test		1 excluded due to slippage, 3 outliers
		There is no change in variance of angle of polarization between P300 and P570 tendons at 70% yield strain	Age	0.772741	0.216403	20	0.847419	0.107333	17	37	0.4369	Fig. S4F	NA	P300 vs P570	Bonferonni post-hoc test		3 outliers
		There is no change in variance of angle of polarization between P150 and P300 tendons at 90% yield strain	Age	0.668456	0.187862	21	0.739795	0.225794	20	41	0.4267	Fig. S4F	NA	P150 vs P300	Bonferonni post-hoc test		1 excluded due to slippage
		Variance of angle of polarization is lower in P150 than in P570 tendons at 90% yield strain	Age	0.668456	0.187862	21	0.791656	0.131354	17	38	0.0467	Fig. S4F	NA	P150 vs P570	Bonferonni post-hoc test		1 excluded due to slippage, 3 outliers
		There is no change in variance of angle of polarization between P300 and P570 tendons at 90% yield strain	Age	0.739795	0.225794	20	0.791656	0.131354	17	37	0.9353	Fig. S4F	NA	P300 vs P570	Bonferonni post-hoc test		3 outliers
	Experimental question	Group	Normal?	Exact P Value
Normality (Shapiro-Wilks)	GAG content	P150 control	NA, n too small
		P150 experimental	NA, n too small
		P300 control	NA, n too small
		P300 experimental	NA, n too small
		P570 control	NA, n too small
		P570 experimental	NA, n too small
	OHP content	P150 control	NA, n too small
		P150 experimental	NA, n too small
		P300 control	NA, n too small
		P300 experimental	NA, n too small
		P570 control	NA, n too small
		P570 experimental	NA, n too small
	Tol Blue Staining	P150 control (insertion)	NA, n too small
		P150 experimental (insertion)	NA, n too small
		P150 control (midsubstance)	NA, n too small
		P150 experimental (midsubstance)	NA, n too small
	Cross-sectional Area (Insertion)	P150 control	Yes	0.0813
		P150 experimental	Yes	0.277
		P300 control	Yes	0.2243
		P300 experimental	Yes	0.3408
		P570 control	Yes	0.3618
		P570 experimental	Yes	0.6365
	Cross-sectional Area (Midsubstance)	P150 control	No	0.0095
		P150 experimental	Yes	0.3041
		P300 control	Yes	0.632
		P300 experimental	Yes	0.7469
		P570 control	Yes	0.6132
		P570 experimental	Yes	0.2555
	Stiffness	P150 control	Yes	0.1617
		P150 experimental	No	0.044
		P300 control	Yes	0.3398
		P300 experimental	Yes	0.9172
		P570 control	Yes	0.1906
		P570 experimental	Yes	0.7317
	Elastic modulus	P150 control	Yes	0.542
		P150 experimental	Yes	0.1756
		P300 control	Yes	0.364
		P300 experimental	Yes	0.7315
		P570 control	Yes	0.4528
		P570 experimental	Yes	0.7982
	Elastic modulus (Insertion)	P150 control	Yes	0.5099
		P150 experimental	Yes	0.1904
		P300 control	Yes	0.1856
		P300 experimental	No	0.0067
		P570 control	Yes	0.1374
		P570 experimental	No	0.0066
	Elastic modulus (Midsubstance)	P150 control	Yes	0.5486
		P150 experimental	Yes	0.2544
		P300 control	Yes	0.582
		P300 experimental	Yes	0.1247
		P570 control	Yes	0.1543
		P570 experimental	Yes	0.055
	Relaxation (1.5% strain)	P150 control	Yes	0.81
		P150 experimental	Yes	0.4539
		P300 control	Yes	0.1741
		P300 experimental	Yes	0.694
		P570 control	Yes	0.1885
		P570 experimental	No	0.0302
	Relaxation (3% strain)	P150 control	No	0.0453
		P150 experimental	Yes	0.9171
		P300 control	Yes	0.2042
		P300 experimental	Yes	0.1271
		P570 control	Yes	0.1333
		P570 experimental	Yes	0.1212
	Dynamic modulus (1 Hz, 1.5% strain)	P150 control	Yes	0.2738
		P150 experimental	Yes	0.785
		P300 control	Yes	0.695
		P300 experimental	Yes	0.625
		P570 control	Yes	0.7492
		P570 experimental	Yes	0.9049
	Dynamic modulus (1 Hz, 3% strain)	P150 control	Yes	0.7875
		P150 experimental	Yes	0.1789
		P300 control	Yes	0.1131
		P300 experimental	Yes	0.3574
		P570 control	Yes	0.8048
		P570 experimental	Yes	0.6262
	Dynamic modulus (0.1 Hz, 1.5% strain)	P150 control	Yes	0.4502
		P150 experimental	Yes	0.6138
		P300 control	Yes	0.6137
		P300 experimental	Yes	0.6718
		P570 control	Yes	0.771
		P570 experimental	Yes	0.5231
	Dynamic modulus (0.1 Hz, 3% strain)	P150 control	Yes	0.7162
		P150 experimental	Yes	0.1954
		P300 control	Yes	0.1051
		P300 experimental	Yes	0.4076
		P570 control	Yes	0.7597
		P570 experimental	Yes	0.6143
	Dynamic modulus (5 Hz, 1.5% strain)	P150 control	Yes	0.5317
		P150 experimental	Yes	0.6067
		P300 control	Yes	0.7664
		P300 experimental	Yes	0.6305
		P570 control	Yes	0.8676
		P570 experimental	Yes	0.6368
	Dynamic modulus (5 Hz, 3% strain)	P150 control	Yes	0.8117
		P150 experimental	Yes	0.1643
		P300 control	Yes	0.1183
		P300 experimental	Yes	0.3415
		P570 control	Yes	0.8106
		P570 experimental	Yes	0.637
	Dynamic modulus (1 0 Hz, 1.5% strain)	P150 control	Yes	0.557
		P150 experimental	Yes	0.6805
		P300 control	Yes	0.6398
		P300 experimental	Yes	0.6367
		P570 control	Yes	0.7519
		P570 experimental	Yes	0.6581
	Dynamic modulus (1 0 Hz, 3% strain)	P150 control	Yes	0.809
		P150 experimental	Yes	0.1576
		P300 control	Yes	0.1223
		P300 experimental	Yes	0.3325
		P570 control	Yes	0.7637
		P570 experimental	Yes	0.6328
	tan δ (1 Hz, 1.5% strain)	P150 control	Yes	0.8051
		P150 experimental	Yes	0.4994
		P300 control	Yes	0.9963
		P300 experimental	Yes	0.5364
		P570 control	Yes	0.5447
		P570 experimental	Yes	0.4971
	tan δ (1 Hz, 3% strain)	P150 control	Yes	0.8506
		P150 experimental	Yes	0.3101
		P300 control	Yes	0.2832
		P300 experimental	Yes	0.0535
		P570 control	Yes	0.4523
		P570 experimental	Yes	0.3586
	tan δ (0.1 Hz, 1.5% strain)	P150 control	No	0.0479
		P150 experimental	Yes	0.9098
		P300 control	Yes	0.7472
		P300 experimental	Yes	0.2275
		P570 control	Yes	0.3266
		P570 experimental	Yes	0.2327
	tan δ (0.1 Hz, 3% strain)	P150 control	Yes	0.5275
		P150 experimental	Yes	0.975
		P300 control	Yes	0.6246
		P300 experimental	Yes	0.5332
		P570 control	Yes	0.6443
		P570 experimental	Yes	0.0862
	tan δ (5 Hz, 1.5% strain)	P150 control	Yes	0.6827
		P150 experimental	Yes	0.1291
		P300 control	Yes	0.9147
		P300 experimental	Yes	0.4221
		P570 control	Yes	0.7446
		P570 experimental	Yes	0.3306
	tan δ (5 Hz, 3% strain)	P150 control	Yes	0.7451
		P150 experimental	Yes	0.2757
		P300 control	Yes	0.6292
		P300 experimental	Yes	0.3538
		P570 control	Yes	0.5084
		P570 experimental	Yes	0.1159
	tan δ (10 Hz, 1.5% strain)	P150 control	Yes	0.4277
		P150 experimental	Yes	0.7482
		P300 control	No	0.0172
		P300 experimental	Yes	0.6645
		P570 control	Yes	0.3915
		P570 experimental	Yes	0.1408
	tan δ (1 0 Hz, 3% strain)	P150 control	Yes	0.6662
		P150 experimental	Yes	0.0605
		P300 control	Yes	0.1903
		P300 experimental	Yes	0.2149
		P570 control	Yes	0.7232
		P570 experimental	Yes	0.2522
	Normalized Variance in Angle of Polarization (Insertion, 10% of yield strain)	P150 control	Yes	0.2432
		P150 experimental	Yes	0.6141
		P300 control	Yes	0.9005
		P300 experimental	Yes	0.2643
		P570 control	Yes	0.0752
		P570 experimental	Yes	0.8499
	Normalized Variance in Angle of Polarization (Midsubstance, 10% of yield strain)	P150 control	Yes	0.0747
		P150 experimental	Yes	0.0541
		P300 control	Yes	0.8996
		P300 experimental	Yes	0.4089
		P570 control	No	0.0133
		P570 experimental	No	0.0073
	Normalized Variance in Angle of Polarization (Insertion, 30% of yield strain)	P150 control	Yes	0.0645
		P150 experimental	Yes	0.8048
		P300 control	Yes	0.7075
		P300 experimental	Yes	0.3613
		P570 control	Yes	0.1734
		P570 experimental	Yes	0.2834
	Normalized Variance in Angle of Polarization (Midsubstance, 30% of yield strain)	P150 control	Yes	0.0764
		P150 experimental	Yes	0.4698
		P300 control	Yes	0.8731
		P300 experimental	Yes	0.9339
		P570 control	Yes	0.0852
		P570 experimental	Yes	0.7619
	Normalized Variance in Angle of Polarization (Insertion, 50% of yield strain)	P150 control	Yes	0.3263
		P150 experimental	Yes	0.2565
		P300 control	Yes	0.9388
		P300 experimental	Yes	0.8874
		P570 control	Yes	0.2329
		P570 experimental	Yes	0.2015
	Normalized Variance in Angle of Polarization (Midsubstance, 50% of yield strain)	P150 control	Yes	0.1304
		P150 experimental	Yes	0.8271
		P300 control	Yes	0.8484
		P300 experimental	Yes	0.8136
		P570 control	Yes	0.4211
		P570 experimental	Yes	0.2517
	Normalized Variance in Angle of Polarization (Insertion, 70% of yield strain)	P150 control	Yes	0.1964
		P150 experimental	Yes	0.2534
		P300 control	Yes	0.3629
		P300 experimental	Yes	0.5888
		P570 control	Yes	0.9769
		P570 experimental	Yes	0.3171
	Normalized Variance in Angle of Polarization (Midsubstance, 70% of yield strain)	P150 control	Yes	0.426
		P150 experimental	Yes	0.5297
		P300 control	Yes	0.9335
		P300 experimental	Yes	0.1874
		P570 control	Yes	0.137
		P570 experimental	Yes	0.3469
	Normalized Variance in Angle of Polarization (Insertion, 90% of yield strain)	P150 control	No	0.0195
		P150 experimental	Yes	0.5626
		P300 control	Yes	0.104
		P300 experimental	Yes	0.8264
		P570 control	Yes	0.3695
		P570 experimental	Yes	0.3129
	Normalized Variance in Angle of Polarization (Midsubstance, 90% of yield strain)	P150 control	Yes	0.2914
		P150 experimental	Yes	0.3496
		P300 control	Yes	0.9041
		P300 experimental	Yes	0.4562
		P570 control	Yes	0.2655
		P570 experimental	Yes	0.7685
